# Supplementary material for: Development, Validity, and Reliability of a Food Frequency Questionnaire for Omani Adults
Source: Nutrients. 2025 Jul 4;17(13):2220. doi: 10.3390/nu17132220 (PMC12251943; doi:10.3390/nu17132220)
Supplement: Supplementary file 1 [file nutrients-17-02220-s001.zip]

Archive with 1 entries (1 files):
- nutrients-3700891-supplementary.pdf
